# Supplementary material for: Intranasal ChAdOx1 nCoV-19/AZD1222 vaccination reduces viral shedding after SARS-CoV-2 D614G challenge in preclinical models
Source: Sci Transl Med. 2021 Jul 27;13(607):eabh0755. doi: 10.1126/scitranslmed.abh0755 (PMC9267380; doi:10.1126/scitranslmed.abh0755)
Supplement: Supplementary file 2 — Data file S1 [file scitranslmed.abh0755_data_file_s1.zip]

Archive with 1 entries (1 files):
- scitranslmed.abh0755_Data_file_S1.xlsx
