# Supplementary material for: Intranasal ChAdOx1 nCoV-19/AZD1222 vaccination reduces viral shedding after SARS-CoV-2 D614G challenge in preclinical models
Source: Sci Transl Med. 2021 Jul 27;13(607):eabh0755. doi: 10.1126/scitranslmed.abh0755 (PMC9267380; doi:10.1126/scitranslmed.abh0755)
Supplement: Supplementary file 2 — Data file S1 [file scitranslmed.abh0755_data_file_s1.zip › scitranslmed.abh0755_Data_file_S1.xlsx]

## Sheet: 1A
IN	IM	Control
204800	51200	30
204800	102400	30
204800	51200	30
102400	51200	30
102400	204800	30
102400	25600	30
51200	51200	30
51200	51200	30
102400	51200	30
102400	51200	30

## Sheet: 1B
IN	IM	Control
240	20	5
160	60	5
480	60	5
80	60	5
120	160	5
320	10	5
80	40	5
40	40	5
160	40	5
320	40	5

## Sheet: 1C
	ChAdOx1 nCoV-19 IN										ChAdOx1 nCoV-19 IM										ChAdOx1 GFP IM
0	100	100	100	100	100	100	100	100	100	100	100	100	100	100	100	100	100	100	100	100	100	100	100	100	100	100	100	100	100	100
1	97	100	102	100	103	99	101	100	100	100	100	103	98	100	101	100	100	101	100	100	102	101	102	103	102	101	102	100	101	99
2	97	101	105	100	103	101	100	99	101	100	99	101	96	100	102	99	100	100	97	97	101	99	102	103	100	99	98	97	97	98
3	99	102	105	102	104	100	101	101	101	101	101	102	99	103	104	100	101	100	96	98	100	98	101	102	101	98	98	97	94	98
4	99	101	104	104	105	104	103	101	103	103	105	106	100	104	103	100	103	101	94	99	100	95	100	101	102	95	95	95	91	95
5	97	102	105	101	107	104	103	102	103	103	105	107	100	105	104	101	104	102	94	101	94	89	97	96	98	93	90	92	89	92
6	96	102	107			103	102	100			106	105	101			102	104	101			89	85	93			91	88	90
7	98	105	107			105	104	101			109	107	104			102	105	102			89	85	94			91	86	89
8	99	104	107			105	105	102			108	106	103			102	105	102			90	86	97			91	84	86
9	100	106	109			109	106	105			110	107	103			102	105	100			93	89	99			95	86	91
10	103	110	111			107	106	105			109	106	104			104	106	102			95	90	102			98	90	94
11	103	111	113			110	111	105			107	109	105			104	106	103			95	93	100			99	93	95
12	103	111	111			111	108	106			107	111	107			105	106	103			96	97	100			102	95	96

## Sheet: 1D
RNA
	Sentinel ChAdOx1 nCoV-19 IN						Sentinel ChAdOx1 nCoV-19 IM						Sentinel ChAdOx1 GFP IM
1	1.41672e+07	3.55817e+06	1.34671e+06	2.99212e+06	3.29503e+07	1.5159e+08	8.20378e+07	1.7912e+08	241713	8.10511e+08	1.22478e+08	3.05258e+08	5.64595e+08	6.12077e+08	4.56749e+08	2.92455e+08	3.2193e+08	2.49535e+08
2	3.03582e+09	7.62465e+08	2.88581e+08	6.41168e+08	7.06077e+09	3.24833e+10	1.75796e+10	3.83831e+10	5.17956e+07	1.7368e+11	2.62452e+10	6.54124e+10	1.20985e+11	1.3116e+11	9.78746e+10	6.26686e+10	6.89843e+10	5.34724e+10
3	6.50534e+11	1.63384e+11	6.18387e+10	1.37395e+11	1.51304e+12	6.96081e+12	3.76704e+12	8.22489e+12	1.10992e+10	3.72169e+13	5.62393e+12	1.40168e+13	2.59251e+13	2.81054e+13	2.0973e+13	1.34292e+13	1.47826e+13	1.14583e+13
4	3.85107e+07	2.3043e+08	1.02153e+08	2.77298e+08	3.33762e+09	5.63644e+09	1.02242e+09	4.43621e+09	8.90784e+09	3.47338e+09	1000	8.09221e+09	1.52455e+09	1.36636e+09	8.77692e+09	3.72359e+09	3.06078e+09	2.36139e+09
5	179717	1.07534e+06	476714	1.29406e+06	1.55755e+07	2.63034e+07	4.77129e+06	2.07023e+07	4.15699e+07	1.62091e+07	1000	3.77636e+07	7.11457e+06	6.37637e+06	4.0959e+07	1.73768e+07	1.42837e+07	1.10198e+07
6	1071	1071	1071	1071	87677.9	11052.1	128745	25805.7	5.30401e+06	1.46421e+06	473146	117707	1.05042e+06	1.04676e+06	2.89358e+06	107516	106181	9.65793e+06
7	1071	1071	1071	1071	2687.19	1071	1464.56	1071	8370.94	6010.45	6090.39	17898.1	942504	57505.6	1.7153e+06	186355	775013	7.02333e+06
Infectious virus
	Sentinel ChAdOx1 nCoV-19 IN						Sentinel ChAdOx1 nCoV-19 IM						Sentinel ChAdOx1 GFP IM
1	31.6228	6.81292	68.1292	146.78	1467.8	31622.8	3162.28	6812.92	68.1292	31622.8	31622.8	31622.8	31622.8	31622.8	31622.8	31622.8	31622.8	31622.8
2	14.678	31.6228	681.292	146.78	146.78	3162.28	681.292	6812.92	6812.92	316.228	1467.8	3162.28	681.292	6812.92	1467.8	6812.92	3162.28	3162.28
3	146.78	1467.8	14.678	146.78	316.228	316.228	316.228	6812.92	3162.28	3162.28	3162.28	3162.28	681.292	316.228	31622.8	31622.8	3162.28	31622.8
4	3.16228	31.6228	6.81292	3.16228	3.16228	146.78	14.678	316.228	316.228	316.228	1467.8	316.228	146.78	3.16228	316.228	1467.8	1467.8	6812.92
5	3.16228	3.16228	3.16228	3.16228	3.16228	3.16228	6.81292	14.678	14.678	3.16228	6.81292	31.6228	3.16228	1467.8	31.6228	146.78	68.1292	68.1292
6	3.16228	3.16228	3.16228	3.16228	3.16228	3.16228	3.16228	3.16228	3.16228	3.16228	3.16228	3.16228	3.16228	3.16228	3.16228	3.16228	6.81292	3.16228

## Sheet: 1E
RNA
IN	IM	Control
654085769196	3788665913236	26022811129824
163994849609	8262950222214	28232683445452
62192145249	20108788140	21106953203766
137920785299	37377893169904	13466583571043
1520432133281	5646261471907	14872235770912
6998242308561	14073680383868	11556009182973
Infectious virus
IN	IM	Control
169.4	2586	17310
1523	17349	24397
725.8	10326	49236
359.1	19595	55847
1189	21902	23659
19426	22470	57463

## Sheet: 1F
gRNA
IN	IM	Control
1666	1666	17436383767
1666	1666	15219673600
1666	2166.67	5007492500
1666	8275.86	24010747800
sgRNA
IN	IM	Control
1666	1666	3558494333
1666	1666	2354264867
1666	1666	2099611933
1666	1666	6610017067
Infectious virus
IN	IM	Control
32.2681	31.3097	7352941
26.3523	27.7393	9174312
29.554	28.748	3011693
32.6008	35.935	5513150

## Sheet: 3B
IN	IM	Control
204800	102400	30
102400	51200	30
204800	51200	30
204800	204800	30
102400	204800	30
51200	204800	30
102400	51200	30
204800	102400	30
51200	25600	30
102400	102400	30
102400	102400	30
51200	51200	30
102400	25600	30
102400	51200	30

## Sheet: 3C
IN	IM	Control
80	120	5
160	40	5
320	80	5
160	80	5
160	60	5
160	120	5
120	20	5
240	80	5
80	30	5
240	80	5
80	80	5
60	80	5
80	10	5
160	60	5

## Sheet: 3D
	Sentinel ChAdOx1 nCoV-19 IN														Sentinel ChAdOx1 nCoV-19 IM														Sentinel ChAdOx1 GFP IM
0	100	100	100	100	100	100	100	100	100	100	100	100	100	100	100	100	100	100	100	100	100	100	100	100	100	100	100	100	100	100	100	100	100	100	100	100	100	100	100	100	100	100
1	100	100	100	99	99	98	99	95	97	97	96	97	98	96	103	101	100	98	97	103	98	95	97	95	95	96	100	98	99	97	100	99	96	98	99	99	97	98	98	97	98	97
2	100	103	102	102	99	100	103	96	98	99	97	98	100	99	103	104	103	101	101	105	101	97	98	98	97	98	103	98	101	98	98	100	96	100	99	101	99	100	99	99	99	98
3	101	103	103	104	98	105	105	97	98	101	99	97	99	100	102	105	101	101	102	105	104	97	98	98	96	98	103	98	101	98	102	100	96	99	100	100	98	99	99	98	100	97
4	101	103	104	102	97	103	103	99	99	102	101	97	101	102	104	106	101	102	103	106	104	96	98	98	96	98	103	97	99	99	100	100	96	100	100	100	95	98	98	97	100	96
5	102	104	106	102	98	101	103	100	100	101	102	97	103	104	105	106	104	104	103	110	105	97	100	99	96	98	105	99	97	99	97	98	96	99	95	100	93	96	94	96	97	95
6	100	104	106	105	98			100	100	101	103	96			107	109	104	104	105			98	100	99	98	98			91	92	95	95	91			95	89	93	92	92
7	103	105	105	105	99			100	99	102	104	96			108	110	103	106	107			99	101	101	98	99			92	93	95	96	91			94	89	94	92	90
8	103	106	105	102	98			100	101	103	105	95			110	110	102	108	107			100	102	101	99	100			97	97	97	98	92			95	89	101	94	92
9	103	105	107	103	99			99	100	104	104	96			110	111	105	108	105			100	104	101	99	101			102	100	96	101	94			98	92	100	95	93
10	104	106	111	104	101			101	101	103	105	96			112	113	105	108	108			101	105	102	99	101			103	99	97	102	94			100	93	102	97	93
11	106	107	110	107	100			102	102	103	107	96			110	113	103	110	109			103	108	105	100	102			106	99	101	102	95			100	96	104	99	94
12	106	107	111	102	99			102	103	103	108	96			109	111	104	111	108			102	109	104	100	102			105	103	99	103	96			101	96	105	100	95

## Sheet: 3E
RNA
	Sentinel ChAdOx1 nCoV-19 IN										Sentinel ChAdOx1 nCoV-19 IM										Sentinel ChAdOx1 GFP IM
1	117560	132175	30176	13067	2.58657e+06	1.2131e+06	767264	9.84448e+06	1.17056e+07	10479	2.18512e+07	1.27156e+07	1.40703e+07	262621	4.59072e+07	9.04191e+06	3.33475e+07	4.68242e+07	1.71894e+07	4.85569e+07	3.60078e+08	8.00048e+07	7.07705e+07	7.8654e+07	5.03067e+07	9.43641e+07	2.60936e+08	2.33284e+08	2.41427e+08	2.26675e+08
2	9.5266e+06	6.38493e+06	411582	2.43167e+07	4.41749e+06	3.11717e+06	1.79759e+07	1.51094e+06	7.09016e+07	754305	1.98181e+08	2.54747e+08	1.48924e+08	7.53734e+07	2.30868e+07	3.80458e+07	2.58406e+07	1.88814e+07	5.00203e+08	4.66938e+07	2.01364e+08	1.82179e+07	2.06157e+08	7.24746e+07	1.69337e+08	1.36421e+08	3.26398e+08	3.26789e+08	1.29112e+08	1.954e+08
3	344988	1.75594e+07	2.34495e+06	962005	880707	162302	8.60816e+06	1.70251e+07	4.97146e+06	368239	7.29005e+06	2.88414e+06	1.893e+07	5.89543e+06	1.655e+07	1.23101e+07	3.21375e+07	4.08681e+07	1.08162e+07	2.02202e+07	5.71313e+06	4.28501e+07	1.42647e+07	8.03713e+06	1.46733e+07	2.77664e+07	3.75959e+07	4.69022e+07	2.22559e+07	6.87595e+07
4	232798	954356	1.23512e+06	283306	847622	120495	3.67086e+06	2.74913e+07	1.22339e+06	40657.5	1.80976e+07	4.73899e+06	3.52529e+06	188217	2.15955e+06	3.66024e+07	1.69873e+07	6.28494e+06	3.90584e+07	1.50083e+08	6.42658e+06	1.60951e+07	3.22283e+06	219397	9.73254e+06	178645	2.22338e+07	5.39655e+07	1.71397e+07	4.0741e+06
5	627375	1.37715e+06	4.7302e+06	805616	43348.1	227034	353763	1.38871e+07	708252	14412.9	10000000	1.76172e+07	3.42881e+07	1.25316e+07	1.85299e+07	1.23633e+08	8.49482e+06	1.81996e+07	3.38199e+07	3.0728e+06	138094	1.9472e+07	1.2604e+07	1.55755e+07	1.10581e+07	7.93058e+06	1.30422e+07	6.61927e+06	5.52205e+06	2.34454e+07
6	1.25363e+06	1348.89	61105	16905.5	1000	2300.93	62411.1	544080	1764.7	1000	10000000	2.79511e+06	1000	7.37875e+06	3.78515e+06	1.75599e+07	2.71193e+06	1.48403e+07	6.41639e+06	6.29851e+06	3.22696e+06	8.34084e+06	2.39134e+06	8.67639e+06	2.1516e+07	1000	3.09763e+07	2.52106e+07	9.57157e+06	6.01096e+07
7	1071	1071	1071	20132.9	1071	1071	1071	224734	1071	1071	3.50699e+06	60464	1.47047e+06	261825	709240	825901	7.26969e+06	1.34102e+07	180599	1.28023e+06	2.92898e+06	2.6691e+07	8.68938e+06	2.2889e+07	3.3433e+07	1.88362e+06	1.43259e+07	5.38949e+07	4.48074e+06	2.89443e+07
Infectious virus
	Sentinel ChAdOx1 nCoV-19 IN										Sentinel ChAdOx1 nCoV-19 IM										Sentinel ChAdOx1 GFP IM
1	3.16228	3.16228	3.16228	3.16228	31.6228	6.81292	3.16228	1467.8	681.292	3.16228	1467.8	146.78	3162.28	3.16228	3162.28	6812.92	6812.92	31622.8	14678	14678	31622.8	681.292	31622.8	1467.8	6812.92	31622.8	31622.8	31622.8	31622.8	31622.8
2	68.1292	146.78	3.16228	14.678	316.228	3.16228	1467.8	14.678	31622.8	681.292	3162.28	31622.8	3162.28	3162.28	316.228	3162.28	1467.8	3162.28	31622.8	6812.92	14678	14678	31622.8	14678	31622.8	31622.8	31622.8	31622.8	31622.8	31622.8
3	3.16228	316.228	68.1292	3.16228	3.16228	3.16228	146.78	146.78	146.78	14.678	14.678	1467.8	1467.8	316.228	146.78	6812.92	1467.8	3162.28	1467.8	6812.92	146.78	681.292	3162.28	681.292	68.1292	31622.8	6812.92	31622.8	6812.92	6812.92
4	3.16228	316.228	31.6228	68.1292	14.678	3.16228	31622.8	316.228	31.6228	6.81292	6812.92	146.78	31.6228	3.16228	3.16228	3162.28	68.1292	1467.8	14678	14678	68.1292	3162.28	681.292	3.16228	6812.92	31.6228	6812.92	31622.8	31622.8	31622.8
5	3.16228	3.16228	6.81292	3.16228	3.16228	3.16228	6.81292	14.678	3.16228	31.6228	31.6228	6.81292	3.16228	146.78	3.16228	681.292	31.6228	316.228	14.678	316.228	3.16228	68.1292	316.228	3.16228	146.78	316.228	681.292	316.228	316.228	6812.92
6	3.16228	3.16228	3.16228	3.16228	3.16228	3.16228	3.16228	3.16228	3.16228	3.16228	6.81292	3.16228	3.16228	3.16228	3.16228	3.16228	3.16228	6.81292	3.16228	3.16228	3.16228	3.16228	6.81292	3.16228	6.81292	3.16228	3.16228	3.16228	3.16228	3.16228

[truncated: 21 more sheets: 3F, 3G, 5A, 5B, 5C, 5D, 5E, 5F, 5G, 5H, 5I, 6A, 6B, 6C, 6D, 6E, 6F, 8B, 8D, 8E …]
